# Supplementary material for: Leishmania guyanensis M4147 as a new LRV1-bearing model parasite: Phosphatidate phosphatase 2-like protein controls cell cycle progression and intracellular lipid content
Source: PLoS Negl Trop Dis. 2022 Jun 24;16(6):e0010510. doi: 10.1371/journal.pntd.0010510 (PMC9232130; doi:10.1371/journal.pntd.0010510)
Supplement: S1 Table — The sequences are grouped taxonomically. Sequence length and the number of TMDs are indicated. The correspondence between the clades on the phylogenetic tree (Fig 1) and sequences in the table is shown using colors and clade abbreviations. Catalytic motifs for each PAP2 sequence are shown. (XLSX) [file pntd.0010510.s005.xlsx]

## Sheet: tree_table
	Genus (Subgenus)	Representative species (50)	Sequence ID (155)	sequence length	#TMD	clade by color	C1: KxxxxxxRP	C2: PSGH	C3: SRxxxxxHxxxD	E-value to PAP2 (PF01569)
Leishmaniinae	Leishmania (Sauroleishmania)	Leishmania tarentolae ParrotTarII (TriTryp-55)	L. tarentolae LtaP18.0460	417	6	PAP2-1	KVYAGRLRP	PSGH	SRTRDNRHYFDD	8e-27
			L. tarentolae LtaP19.1270	283	4	PAP2-2	KVYAGRLRP	PSGH	SRTRDNKHHFSD	2.2e-28
			L. tarentolae LtaP18.0450	303	5	PAP2-like	KLYAGRLRP	PSGH	SRTRDYRHDFDD	5.6e-24
	Leishmania (Leishmania)	Leishmania major Friedlin (TriTryp-55)	L. major LmjF.18.0440	423	6	PAP2-1	KVYAGRLRP	PSGH	SRTRDNRHYFDD	1.7e-25
			L. major LmjF.19.1350	400	4	PAP2-2	KVYAGRLRP	PSGH	SRTRDNKHHFSD	3.3e-27
			L. major LmjF.18.0430	223	0	PAP2-like	---------	----	SRTTDYRHNFDD	1e-08
		Leishmania gerbilli LEM452 (TriTryp-55)	L. gerbilli LGELEM452_180009500.1	408	6	PAP2-1	KVYAGRLRP	PSGH	SRTRDNRHYFDD	3.7e-26
			L. gerbilli LGELEM452_190018500.1	400	6	PAP2-2	KVYAGRLRP	PSGH	SRTRDNKHHFSD	1.2e-26
		Leishmania turanica LEM423 (TriTryp-55)	L. turanica LTULEM423_180009500.1	408	6	PAP2-1	KVYAGRLRP	PSGH	SRTRDNRHYFDD	1.2e-25
			L. turanica LTULEM423_190018200.1	400	4	PAP2-2	KVYAGRLRP	PSGH	SRTRDNKHHFSD	2.2e-27
			L. turanica LTULEM423_180009400.1	62	1	PAP2-like	---------	----	SRTTDYRHNFDD	1.4e-05
		Leishmania arabica LEM1108 (TriTryp-55)	L. arabica LARLEM1108_180009500.1	407	6	PAP2-1	KVYAGRLRP	PSGH	SRTRDNRHYFGD	5.2e-25
			L. arabica LARLEM1108_190017700.1	400	4	PAP2-2	KVYAGRLRP	PSGH	SRTRDNKHHFSD	2e-27
		Leishmania tropica L590 (TriTryp-55)	L. tropica LTRL590_180009700.1	430	6	PAP2-1	KVYAGRLRP	PSGH	SRTRDNRHYFDD	5.8e-26
			L. tropica LTRL590_190018400.1	400	4	PAP2-2	KVYAGRLRP	PSGH	SRTRDNKHHFSD	3.2e-27
			L. tropica LTRL590_180009600.1	432	5	PAP2-like	KPYAGRLRP	PSGH	SRTTDYRHNFDD	1e-24
		Leishmania aethiopica L147 (TriTryp-55)	L. aethiopica LAEL147_000262700.1	429	6	PAP2-1	KVYAGRLRP	PSGH	SRTRDNRHYFDD	2.1e-26
			L. aethiopica LAEL147_000288900.1	400	4	PAP2-2	KVYAGRLRP	PSGH	SRTRDNKHHFSD	2.8e-27
			L. aethiopica LAEL147_000262600.1	423	5	PAP2-like	KPYAGRLRP	PSGH	SRTTDYRHNFDD	3e-25
		Leishmania donovani CL-SL (TriTryp-55)	L. donovani LdCL_180009300-t42_1	417	6	PAP2-1	KVYAGRLRP	PSGH	SRTRDNRHYFDD	2.5e-25
			L. donovani LdCL_190019500-t42_1	400	4	PAP2-2	KVYAGRLRP	PSGH	SRTRDNKHHFSD	3e-27
			L. donovani LdCL_180009200-t42_1	369	5	PAP2-like	KLYAGRLRP	PSGH	SRTTDYRHNFDD	4.8e-25
		Leishmania martiniquensis LEM2494 (TriTryp-55)	L. martiniquensis LMARLEM2494_180009700.1	404	6	PAP2-1	KVYAGRLRP	PSGH	SRTRDNRHFFDD	6.9e-27
			L. martiniquensis LMARLEM2494_190018200.1	402	6	PAP2-2	KVYAGRLRP	PSGH	SRTRDNKHHFSD	9.3e-28
			L. martiniquensis LMARLEM2494_180009600.1	183	5	PAP2-like	KLYAGRLRP	PSGH	SRTTDHRHNFDD	8e-23
		Leishmania mexicana MHOM/GT/2001/U1103 (TriTryp-55)	L. mexicana LmxM.18.0440.1	393	6	PAP2-1	KVSAGRLRP	PSGH	SRTLDNRHYFDD	3.8e-24
			L. mexicana LmxM.19.1350.1	399	2	PAP2-2	KLYAGRLRP	PSGH	SRTRDNKHHFSD	3e-27
			L. mexicana LmxM.19.1351.1	330	0	PAP2-2	KLYAGRLRP	PSGH	SRTRDNKHHFSD	1.3e-27
			L. mexicana LmxM.18.0430.1	274	2	PAP2-like	---------	PSGH	SRTTDYRHHFDD	8.2e-20
		Leishmania amazonensis LV79 (unpublished data)	L. amazonensis Lamaz_180009400.1	420	6	PAP2-1	KVYAGRPRP	PSGH	SRTLDNRHYFDD	1.5e-25
			L. amazonensis Lamaz_190017200.1	399	5	PAP2-2	KLYAGRLRP	PSGH	SRTRDNKHHFSD	9.3e-27
			L. amazonensis Lamaz_180009300.1	419	6	PAP2-like	KLSAGRLRP	PSGH	SRTTDYRHHFDD	1.6e-25
	Leishmania (Viannia)	Leishmania braziliensis MHOM/BR/75/M2904 (TriTryp-55)	L. braziliensis LbrM.18.0490	160	4	PAP2-1	KVYAGRLRP	PSGH	SRTRDNRHNFDD	1.1e-28
			L. braziliensis LbrM.18.0790	160	4	PAP2-1	KVYAGRLRP	PSGH	SRTRDNRHNFDD	1.1e-28
			L. braziliensis LbrM.18.0480	391	6	PAP2-1	KVYAGRLRP	PSGH	SRTRDNRHNFDD	1.4e-27
			L. braziliensis LbrM.18.0450	391	6	PAP2-1	KVYAGRLRP	PSGH	SRTRDNRHNFDD	5.4e-27
			L. braziliensis LbrM.19.1610	400	5	PAP2-2	KVYAGRLRP	PSGH	SRTRDNKHHFSD	2.1e-27
			L. braziliensis LbrM.18.0800	307	5	PAP2-like	KLYAGRLRP	PSGH	SRTTDYRHNFDD	8.9e-25
		Leishmania guyanensis MHOM/BR75/M4147 (this study)	L. guyanensis M4147_000239400.1	391	5	PAP2-1	KVYAGRLRP	PSGH	SRTRDNRHNFDD	3.6e-28
			L. guyanensis M4147_000262200.1	400	2	PAP2-2	KVYAGRLRP	PSGH	SRTRDNKHHFSD	3.2e-27
			L. guyanensis M4147_000239500.1	307	5	PAP2-like	KLYAGRLRP	PSGH	SRTADYRHNFDD	6.3e-25
		Leishmania guyanensis 204-365 (NCBI)	L. guyanensis 204-365 Lgu_180011900.1	396	5	PAP2-1	KVYAGRLRP	PSGH	SRTRDNRHNFDD	3.7e-28
			L. guyanensis 204-365 Lgu_180012100.1	396	5	PAP2-1	KVYAGRLRP	PSGH	SRTRDNRHNFDD	3.7e-28
			L. guyanensis 204-365 Lgu_180012200.1	396	5	PAP2-1	KVYAGRLRP	PSGH	SRTRDNRHNFDD	3.7e-28
			L. guyanensis 204-365 Lgu_180012000.1	396	5	PAP2-1	KVYAGRLRP	PSGH	SRTRDNRHNFDD	3.7e-28
			L. guyanensis 204-365 Lgu_190019200.1	400	2	PAP2-2	KVYAGRLRP	PSGH	SRTRDNKHHFSD	3.2e-27
			L. guyanensis 204-365 Lgu_180012300.1	307	5	PAP2-like	KLYAGRLRP	PSGH	SRTADYRHNFDD	6.4e-25
		Leishmania guyanensis LgCL085 (Coughlan et al.)	L. guyanensis LgCL085 LGCL085_180430	307	5	PAP2-like	KLYAGRLRP	PSGH	SRTTDYRHNFDD	1.4e-24
			L. guyanensis LgCL085 LGCL085_191390	400	5	PAP2-2	KVYAGRLRP	PSGH	SRTRDNKHHFSD	3.6e-27
			L. guyanensis LgCL085 LGCL085_180440	116	3	PAP2-1	---------	PSGH	SRTRDNRHNFDD	2.9e-20
		Leishmania naiffi LnCL223 (Coughlan et al.)	L. naiffi LNCL223_180730	307	5	PAP2-like	KLYAGRLRP	PSGH	SRTTDYRHNFDD	6.4e-25
			L. naiffi LNCL223_191560	400	4	PAP2-2	KVYAGRLRP	PSGH	SRTRDNKHHFSD	8e-28
		Leishmania panamensis MHOM/PA/94/PSC-1 (TriTryp-55)	L. panamensis LPMP_180700-t37_1	497	5	PAP2-1	KVYAGRLRP	PSGH	SRTRDNRHNFDD	5.8e-28
			L. panamensis LPMP_191220-t37_1	400	2	PAP2-2	KVYAGRLRP	PSGH	SRTRDNKHHFSD	3.2e-27
			L. panamensis LPMP_180710-t37_1	307	5	PAP2-like	KLYAGRLRP	PSGH	SRTTDYRHNFDD	1.4e-24
		Leishmania peruviana PAB-4377_V1 (NCBI)	L. peruviana Lper_000738000.1	391	6	PAP2-1	KVYAGRLRP	PSGH	SRTRDNRHNFDD	1.4e-27
			L. peruviana Lper_000406200.1	400	5	PAP2-2	KVYAGRLRP	PSGH	SRTRDNKHHFSD	1.4e-27
			L. peruviana Lper_000741400.1	307	5	PAP2-like	KLYAGRLRP	PSGH	SRTTDYRHNFDD	4.8e-24
	Leishmania (Mundinia)	Leishmania macropodum LV756 (NCBI)	L. macropodum MAC_180007800.1	406	6	PAP2-1	KVYAGRPRP	PSGH	SRTRDNRHFFDD	4.8e-27
			L. macropodum MAC_000112000.1	393	6	PAP2-2	KVYAGRLRP	PSGH	SRTRDNKHHFSD	8.2e-28
			L. macropodum MAC_180007700.1	355	6	PAP2-like	KLHAGRLRP	PSGH	SRTIDHRHNFDD	6.3e-22
		Leishmania enriettii LEM3045 (TriTryp-55)	L. enriettii LENLEM3045_180010000.1	398	6	PAP2-1	KMYAGRLRP	PSGH	SRTRDNRHFFDD	4.4e-27
			L. enriettii LENLEM3045_000022900.1	277	5	PAP2-2	KVYVGRLRP	PSGH	SRTRDNRHHFSD	7.7e-22
			L. enriettii LENLEM3045_180009900.1	340	5	PAP2-like	KLYAGRLRP	PSGH	SRTIDHRHNFDD	2.2e-25
		Leishmania orientalis MHOM/TH/2014/LSCM4 (TriTryp-55)	L. orientalis KAG5481334.1	340	5	PAP2-like	KLYAGRLRP	PSGH	SRTIDYRHNFDD	2.3e-26
			L. orientalis KAG5480936.1	400	6	PAP2-2	KVYAGRLRP	PSGH	SRTRDNKHHFSD	1.3e-27
			L. orientalis KAG5480942.1	400	6	PAP2-2	KVYAGRLRP	PSGH	SRTRDNKHHFSD	1.3e-27
			L. orientalis KAG5481335.1	398	6	PAP2-1	KMYAGRLRP	PSGH	SRTRDNRHFFDD	2.1e-28
		Leishmania sp. Namibia MPRO/NA/1975/252/LV425 (TriTryp-55)	Leishmania sp. Namibia KAG5503619.1	340	5	PAP2-like	KLYAGRLRP	PSGH	SRTIDHRHNFDD	3.7e-25
			Leishmania sp. Namibia KAG5503115.1	400	6	PAP2-2	KVYAGRLRP	PSGH	SRTRDNKHHFSD	8.8e-28
			Leishmania sp. Namibia KAG5503109.1	400	6	PAP2-2	KVYAGRLRP	PSGH	SRTRDNKHHFSD	8.8e-28
			Leishmania sp. Namibia KAG5503620.1	405	6	PAP2-1	KMYAGRLRP	PSGH	SRTRDNRHFFGD	2.1e-26
		Leishmania sp. Ghana MHOM/GH/2012/GH5 (TriTryp-55)	Leishmania sp. Ghana KAG5508005.1	398	6	PAP2-1	KMYAGRLRP	PSGH	SRTRDNRHFFDD	3.9e-28
			Leishmania sp. Ghana KAG5508005.1	400	6	PAP2-2	KMYAGRLRP	PSGH	SRTRDNKHHFSD	3.9e-28
			Leishmania sp. Ghana KAG5508004.1	340	5	PAP2-like	KLYAGRLRP	PSGH	SRTIDQRHNFDD	5.8e-26
		Endotrypanum monterogeii ATCC 30507 (NCBI)	E. monterogeii EMON_000137900.1	404	6	PAP2-1	KVYAGRLRP	PSGH	SRTRDHRHNFDD	7.8e-22
			E. monterogeii EMON_000476200.1	399	5	PAP2-2	KLYAGRLRP	PSGH	SRTRDNKHHFSD	2.5e-27
		Porcisia deanei TCC258 (NCBI)	P. deanei PDEA_000124600.1	414	6	PAP2-1	KVYAGRLRP	PSGH	SRTRDNRHNFDD	2.2e-26
			P. deanei PDEA_000130100.1	399	2	PAP2-2	KVYAGRLRP	PSGH	SRTRDNKHHFSD	1.5e-27
		Porcisia hertigi MCOE/PA/1965/C119 (TriTryp-55)	P. hertigi KAG5507579.1	408	6	PAP2-1	KVYAGRLRP	PSGH	SRTRDNRHNFDD	3.4e-26
			P. hertigi KAG5507596.1	408	6	PAP2-1	KVYAGRLRP	PSGH	SRTRDNRHNFDD	4.1e-26
			P. hertigi KAG5507095.1	399	4	PAP2-2	KVYAGRLRP	PSGH	SRTRDNKHHFSD	3.5e-28
			P. hertigi KAG5507578.1	271	5	PAP2-like	KLYAGRLRP	PSGH	SRTVDYRHHFDD	4.2e-28
		Novymonas esmeraldas E262AT.01 (NCBI)	N. esmeraldas NESM_000809100.1	387	6	PAP2-1	KVYAGRLRP	PSGH	SRTRDFRHNYDD	6.1e-22
			N. esmeraldas NESM_000113800.1	398	6	PAP2-2	KVYAGRLRP	PSGH	SRTRDNKHHFSD	4e-27
			N. esmeraldas NESM_000879100.1	416	5	PAP2-like	KLYAGRLRP	PSGH	SRTNDYRHNFDD	1e-23
		Crithidia fasciculata Cf-Cl (TriTryp-55)	C. fasciculata CFAC1_140010900.1	421	6	PAP2-1	KVYAGRLRP	PSGH	SRTRDNRHNFDD	6.6e-23
			C. fasciculata CFAC1_170023700.1	378	4	PAP2-2	KVYAGRLRP	PSGH	SRTRDNKHHFSD	6.1e-27
			C. fasciculata CFAC1_140010800.1	413	5	PAP2-like	KLYAGRLRP	PSGH	SRTVDYRHNFDD	1.9e-24
		Crithidia bombi 08.076 (NCBI)	C. bombi Cb.1.47750	490	6	PAP2-1	KVYAGRLRP	PSGH	SRTRDYRHNFDD	2e-26
			C. bombi Cb.1.15390	398	5	PAP2-2	KVYAGRLRP	PSGH	SRTRDNKHHFSD	8.8e-29
			C. bombi Cb.1.47850	420	4	PAP2-like	KLYAGRLRP	PSGH	SRTVDYRHNFDD	5.9e-25
		Crithidia expoeki BJ08.175 (NCBI)	C. expoeki Ce.1.20510	426	1	PAP2-1	KVYAGRLRP	PSGH	------------	1.1e-13
			C. expoeki Ce.1.48190	291	0	PAP2-1	KVYAGRLRP	PSGH	------------	7e-14
			C. expoeki Ce.1.05850	404	4	PAP2-2	KVYAGRLRP	PSGH	SRTRDNKHHFSD	3.7e-27
			C. expoeki Ce.1.20530	355	3	PAP2-like	KLYAGRLRP	PSGH	SRTVDYRHNFDD	3.6e-25
			C. expoeki Ce.1.48170	430	5	PAP2-like	KLYAGRLRP	PSGH	SRTVDYRHNFDD	8.6e-25
			C. expoeki Ce.1.73490	959	11	PAP2-like	KLYAGR---	PSGH	SRTVDYRHNFDD	7.3e-39
		Crithidia acanthocephali TCC037E (NCBI)	C. acanthocephali TCC037E_1_180006600.1	490	6	PAP2-1	KVYAGRLRP	PSGH	SRTRDNRHNFDD	1.2e-24
			C. acanthocephali TCC037E_1_000559300.1	407	6	PAP2-2	KVYAGRLRP	PSGH	SRTRDNKHHFSD	3.9e-28
		Leptomonas seymouri ATCC 30220 (TriTryp-55)	L. seymouri Lsey_0411_0060-1	463	6	PAP2-1	KVYAGRLRP	PSGH	SRTRDYRHNYDD	6.3e-23
			L. seymouri Lsey_0337_0100-1	394	4	PAP2-2	KIYAGRLRP	PSGH	SRTRDNKHHFSD	2.3e-27
			L. seymouri Lsey_0411_0050-1	312	5	PAP2-like	KLYAGRLRP	PSGH	SRTVNHRHNFDD	4.4e-25
		Leptomonas pyrrhocoris H10 (TriTryp-55)	L. pyrrhocoris LpyrH10_13_0580	461	6	PAP2-1	KVYAGRLRP	PSGH	SRTRDYRHNFDD	1.9e-23
			L. pyrrhocoris LpyrH10_04_2160	393	6	PAP2-2	KVYAGSLRP	PSGH	SRTRDYKHHFSD	4.8e-27
			L. pyrrhocoris LpyrH10_13_0570	385	5	PAP2-like	KVYAGRLRP	PSGH	SRTVDYRHNFDD	2.2e-25
		Lotmaria passim SF (NCBI)	L. passim Cmel_343_CDS_10309_Cmel_343	418	6	PAP2-1	KVYAGRLRP	PSGH	SRTRDYRHDFDD	9e-26
			L. passim Cmel_1332_CDS_2901_Cmel_1332	398	5	PAP2-2	KVYAGRLRP	PSGH	SRTRDNKHHFAD	2.6e-27
			L. passim Cmel_343_CDS_10311_Cmel_343	390	5	PAP2-like	KLYAGRLRP	PSGH	SRTVDYRHNFDD	1.7e-25
Blastocrithidiinae		Blastocrithidia sp. P57 (unpublished data)	Blastocrithidia sp. P57 Bp57_07214	441	3	PAP2-1	KVYAGRLRP	PSGH	SRTRDYRHNFDD	6.8e-28
			Blastocrithidia sp. P57 Bp57_06396	391	4	PAP2-2	KVYVGRLRP	PSGH	SRTRDYKHGFSD	2.9e-23
			Blastocrithidia sp. P57 Bp57_07219	276	6	PAP2-like	KLYAGRLRP	PSGH	SRTHDNRHNFDD	1.4e-25
Herpetomonadinae		Phytomonas sp. EM1 (NCBI)	Phytomonas sp. EM1 CCW64725.1	424	5	PAP2-2	KLYAGRLRP	PSGH	SRTRDHKHNFSD	5.4e-24
		Phytomonas sp. Hart1 (NCBI)	Phytomonas sp. Hart1 Phart_CCW71873	198	3	PAP2-2	KFYAGRLRP	PSGH	SRTRNNKHHFSD	4.2e-23
		Herpetomonas muscarum TCC001E (NCBI)	H. muscarum AUXJ010020270005000.1	420	5	PAP2-2	KLYAGRLRP	PSGH	SRTRDNRHHFSD	3.2e-27
			H. muscarum AUXJ010020270005100.1	433	5	PAP2-2	KLYAGRLRP	PSGH	SRTRDNRHHFSD	3.3e-26
			H. muscarum AUXJ010079230005000.1	399	5	PAP2-like	KLYAGRLRP	PSGH	SRTVDYRHNFDD	3.1e-25
		Vickermania ingenoplastis COLPROT021 (NCBI)	V. ingenoplastis scf7180000001297_from_49200_to_47623	525	5	PAP2-2	KNYAGRLRP	PSGH	SRTRDNWHNFSD	2.8e-26
		Wallacemonas collosoma ATCC30261 (unpublished data)	W. collosoma Lcol_g8636.t1	440	4	PAP2-1	KVYAGRLRP	PSGH	SRTVDYRHNFDD	8.8e-23
			W. collosoma Lcol_g6966.t1	488	5	PAP2-2	KSYAGRLRP	PSGH	SRTRDNKHHFSD	1.8e-26
			W. collosoma Lcol_g1773.t1	368	6	PAP2-2	KLYCGRLRP	PSGH	SRTRDNKHHFSD	3.7e-26
			W. collosoma Lcol_g9126.t1	199	4	PAP2-like	KLYAGRLRP	PSGH	SRTVDYHHNFDD	3.7e-26
		Wallacemonas rigidus Sld (unpublished data)	W. rigidus g4906.t1	440	6	PAP2-1	KVYAGRLRP	PSGH	SRTVDYRHNFDD	1.1e-22
			W. rigidus g7923.t1	401	5	PAP2-2	KSYAGRLRP	PSGH	SRTRDNKHHFSD	1.7e-26
			W. rigidus g4425.t1	368	6	PAP2-2	KLYCGRLRP	PSGH	SRTRDNKHHFSD	3.1e-25
			W. rigidus g4905.t1	320	6	PAP2-like	KLYAGRLRP	PSGH	SRTVDYHHNFDD	1.4e-25
Blechomonadinae		Blechomonas ayalai B08-376 (TriTryp-55)	B. ayalai Baya_005_0980-1	371	5	PAP2-2	KVYAGRLRP	PSGH	SRTRDNKHNFSD	5.2e-24
			B. ayalai Baya_173_0140-1	303	6	PAP2-like	KLYAGRLRP	PSTL	SRTCIYRHHFED	6.4e-22
			B. ayalai Baya_173_0130-1	319	6	PAP2-like	KLYAGRLRP	PSGH	SRTIDNRHNFDD	5.7e-28
Trypanosomatinae		Trypanosoma brucei brucei TREU927 (TriTryp-55)	T. brucei brucei Tb927.8.480	332	6	PAP2-1	KVYAGRLRP	PSGH	SRTRDNRHHFAD	9.4e-28
			T. brucei brucei Tb08.27P2.110	332	6	PAP2-1	KVYAGRLRP	PSGH	SRTRDNRHHFAD	9.4e-28
			T. brucei brucei Tb927.10.13400	330	6	PAP2-1	KVYAGVLRP	PSGH	SRLRDNRHHSGD	1.3e-27
			T. brucei brucei Tb927.10.13930	332	6	PAP2-1	KIYAGRLRP	PSGH	SRTRDNRHHFSD	1.1e-29
		Trypanosoma congolense IL3000 (TriTryp-55)	T. congolense TcIL3000_10_11530.1	329	6	PAP2-1	KVYVGQLRP	PSGH	SRVRDNRHHTSD	3.5e-31
			T. congolense TcIL3000_10_11750.1	329	6	PAP2-1	KVYVGQLRP	PSGH	SRVRDNRHHTSD	1.2e-31
			T. congolense TcIL3000_10_11760.1	332	6	PAP2-1	KVYAGVLRP	PSGH	SRTRDNRHHTSD	1.1e-26
			T. congolense TcIL3000_10_13740.1	266	5	PAP2-2	QLYAGRPRP	PSLE	DQTRKNESGFDD	4.6e-16
		Trypanosoma vivax Y486 (TriTryp-55)	T. vivax TvY486_1013670	327	6	PAP2-1	KLYAGQLRP	PSGH	SRTRDNRHHFYD	1.7e-25
			T. vivax TvY486_1013680	277	4	PAP2-1	KLYAGQLRP	PSGH	SRTRDNRHHLYD	7.4e-20
			T. vivax TvY486_1013690	327	6	PAP2-1	KLYAGQLRP	PSGH	SRTRDNRHHFYD	2e-25
			T. vivax TvY486_1013480	330	6	PAP2-1	KVYVGRLRP	PSGH	SRTRDNRHHFSD	1.2e-30
			T. vivax TvY486_1015330	275	6	PAP2-2	KLYAGRIRP	PSGH	SRTRDNRHNFDD	3.4e-27
		Trypanosoma cruzi YC6 (TriTryp-55)	T. cruzi TcYC6_0115590-RA	315	6	PAP2-1	KLYAGRLRP	PSGH	SRTRDNRHHFSD	7.1e-27
			T. cruzi TcYC6_0113190-RA	281	5	PAP2-2	KIYAGRIRP	PSGH	SRTRDYWHHFDD	5.6e-28
			T. cruzi TcYC6_0115580-RA	292	5	PAP2-like	KLYAGRLRP	PSGH	SRTRDNKHHFSD	2.5e-26
		Trypanosoma rangeli SC58 (TriTryp-55)	T. rangeli TRSC58_05456-t26_1	312	5	PAP2-1	KVYAGRLRP	PSGH	SRTRDNRHHFSD	7.2e-29
		Trypanosoma grayi ANR4 (TriTryp-55)	T. grayi DQ04_00191170-t26_1	228	3	PAP2-1	KLYAGRLRP	PSGH	SRTRDNRHNFSD	7.8e-27
			T. grayi DQ04_05111010-t26_1	281	5	PAP2-2	KVYAGRIRP	PSGH	SRTRDYWHHFDD	2.8e-31
			T. grayi DQ04_00191160-t26_1	295	6	PAP2-like	KVYAGRLRP	PSGH	SRTRDNDHHFSD	4.4e-25
		Trypanosoma theileri Edinburgh (TriTryp-55)	T. theileri TM35_000033850-t36_1	333	6	PAP2-1	KLYAGRLRP	PSGH	SRTRDNRHHFSD	7.5e-26
			T. theileri TM35_000031280-t36_1	284	5	PAP2-2	KIYAGRIRP	PSGH	SRTRDYWHHFDD	3.8e-30
			T. theileri TM35_000033840-t36_1	286	6	PAP2-like	KLYAGRLRP	PSGH	SRTRDNYHHFAD	2.2e-26
Paratrypanosomatinae		Paratrypanosoma confusum CUL13 (TriTryp-55)	P. confusum PCON_0080680	450	6	PAP2-1	KVFAGRLRP	PSGH	SRTRDNRHHFSD	4.5e-26
			P. confusum PCON_0054520	277	6	PAP2-2	KVYAGRLRP	PSGH	SRTRDFRHNFDD	7.7e-25
			P. confusum PCON_0080440	394	6	PAP2-like	KVYAGRLRP	PSGH	SRTIDWRHDYSD	2.6e-24
