# Supplementary material for: Leishmania guyanensis M4147 as a new LRV1-bearing model parasite: Phosphatidate phosphatase 2-like protein controls cell cycle progression and intracellular lipid content
Source: PLoS Negl Trop Dis. 2022 Jun 24;16(6):e0010510. doi: 10.1371/journal.pntd.0010510 (PMC9232130; doi:10.1371/journal.pntd.0010510)
Supplement: S2 Table — (XLSX) [file pntd.0010510.s006.xlsx]

## Sheet: S2 Table
Forward	Reverse	Notes
gRNA amplification
gaaattaatacgactcactataggaagacgcttgagggccatgtgttttagagctagaaatagc	aaaagcaccgactcggtgccactttttcaagttgataacggactagccttattttaacttgctatttctagctctaaaac	5'
gaaattaatacgactcactataggggtgatcaataagggctgacgttttagagctagaaatagc	aaaagcaccgactcggtgccactttttcaagttgataacggactagccttattttaacttgctatttctagctctaaaac	3'
Donor DNA amplification
tagcagcaccaacctcattcactgtaaccaacgtataatgcagacctgctgc	cgtttcgcggtgatggcgcctgcgacccctgccaatttgagagacctgtgc
PCR confirmation of pap2l knock-out
gcagcaccaacctcattcac	gatgtcttcgtttcgcggtg
RT-PCR normalization (kmp11)
gcctggatgaggagttcaaca	gtgctccttcatctcggg
RT-PCR confirmation of pap2l KO
acattgctggtgagctgttc	tcaccaacacaaaggccaac
Southern blotting probe for pap2l
taactacgcatctggcagcc	ctcgagcttttagtcacagtgc
Southern blotting probe for Neo
tgtcacgcttgagcaaaacg	aaaggcgttgtggagaaagc
Amplification of pap2l for AB
ccaccagatctatggccctcaagcgtcttg	ggagggcggccgctcaggcataatctggaacatcgtatgggtagcccttattgatcaccacaggg
RT-PCR for LRV1 capsid
gtcgcaagcctatgttttgc	aatcgcgcatcatacacacg
