# Supplementary material for: Leishmania guyanensis M4147 as a new LRV1-bearing model parasite: Phosphatidate phosphatase 2-like protein controls cell cycle progression and intracellular lipid content
Source: PLoS Negl Trop Dis. 2022 Jun 24;16(6):e0010510. doi: 10.1371/journal.pntd.0010510 (PMC9232130; doi:10.1371/journal.pntd.0010510)
Supplement: S3 Table — Statistics of the Leishmania guyanensis M4147 whole-genome and transcriptome sequencing, along with genome assembly and annotation statistics for L. guyanensis 204–365, L. guyanensis LgCL085, L. braziliensis MHOM/BR/75/M2904_2019, L. panamensis MHOM/PA/94/PSC-1, and L. major Friedlin. (XLSX) [file pntd.0010510.s007.xlsx]

## Sheet: S3 Table
	Sequencing (genome)	L. guyanensis MHOM/BR/75/M4147 (This study), first version of the assembly	L. guyanensis MHOM/BR/75/M4147 (This study), assembled to chromosome level	L. guyanensis 204-365	L. guyanensis LgCL085	L. braziliensis MHOM/BR/75/M2904_2019	L. panamensis MHOM/PA/94/PSC-1	L. major Friedlin
	Platform	NovaSeq 6000		-	-	-	-	-
	Library kit	TruSeq DNA PCR-Free		-	-	-	-	-
	Average insert size, nt	429.93	429.76	-	-	-	-	-
	Raw read length, nt	35-151		-	-	-	-	-
	Number of raw reads (2 lanes)	55,076,704		-	-	-	-	-
	Number of reads after trimming (2 lanes, including unpaired)	49,749,241		-	-	-	-	-
	Sequencing (transcriptome)
	Platform	NovaSeq 6000		-	-	-	-	-
	Library kit	TruSeq stranded mRNA		-	-	-	-	-
	Raw read length, nt	35-151		-	-	-	-	-
	Number of raw reads (WT1+WT2+WT3)	124,736,272		-	-	-	-	-
	Number of reads after trimming (WT1+WT2+WT3, unpaired not included)	120,571,724		-	-	-	-	-
	Reads mapping back on the assembly, %	99.43%	99.66%	-	-	-	-	-
	Genome Assembly
	Total assembly length, bp	30,314,898	30,468,206 (30,373,397 (+ 94,809 kDNA))	33,816,023 (33,782,674 + 33,349 kDNA)	31,014,322 (30,047,591 + 966,731 kDNA)	33,507,104 (33,479,403 + 27,701 kDNA)	30,688,794	32,855,095
	Number of scaffolds >=500 nt	1,227	141 (35 chr + 6 unplaced + 100 kDNA)	123 (122 scaffolds + 1 kDNA not marked)	270 (36 chr + 206 bin + 28 kDNA)	51 (35 chr + 15 unplaced + 1 kDNA)	35	36
	Scaffold N50, bp	91,522	1,014,903	683,170	967189	1,142,536	1,043,456	1,091,540
	Largest scaffold, bp	510,820	2,575,442	2,583,876	2,586,957	2,675,201	2,610,169	2,682,151
	Total gap length, nt	8,620	3,168	0	140926	1,002	699,714	13
	Gap percentage, %	0.028%	0.01%	0%	0.45%	0.003%	2.28%	3.96e-5%
	N's per 100 kbp	28.42	10.40	0	454.39	2.99	2,280.03	0.04
	Reads mapping back on the assembly, %	97.28%	97.94%	-	-	-	-	-
	SNP number (indels excluded)	21,037 (0.07%)	22,492 (0.07%)	-	-	-	-	-
	Percentage of homozygous SNPs	0.001% (2.06% (433) from #SNPs)	0.002% (2.82% (635) from #SNPs)	-	-	-	-	-
	GC%	57.44	57.48	57.98	57.34	58.04	57.56	59.72
	BUSCO Genome
eukaryota_odb10 (n: 255)	Complete BUSCOs, %	56.1	56.1	56	56.1	55.7	56.1	53.8
	Single-copy, %	55.3	54.9	53.3	54.9	53.7	55.3	52.2
	Duplicated, %	0.8	1.2	2.7	2022-02-01	2	0.8	1.6
	Fragmented BUSCOs, %	8.6	8.6	8.6	2022-02-08	8.2	8.2	9.4
	Missing BUSCOs, %	35.3	35.3	35.4	35.7	36.1	35.7	36.8
	BUSCO Annotation
	Total number of predicted proteins	8,441	8273	-	-	8,484	7748	8424
eukaryota_odb10 (n: 255)	Complete BUSCOs, %	55.7	55.7	-	-	54.2	54.9	53.7
	Single-copy, %	53.7	53.7	-	-	52.2	53.7	51
	Duplicated, %	2	2	-	-	2	2022-02-01	2022-07-02
	Fragmented BUSCOs, %	8.2	8.2	-	-	8.2	9	9.8
	Missing BUSCOs, %	36.1	36.1	-	-	37.6	36.1	36.5
euglenozoa_odb10 (n: 130)	Complete BUSCOs, %	100	100	-	-	98.5	100	100
	Single-copy, %	100	100	-	-	98.5	100	99.2
	Duplicated, %	0	0	-	-	0	0	0.8
	Fragmented BUSCOs, %	0	0	-	-	0.8	0	0
	Missing BUSCOs, %	0	0	-	-	0.7	0	0
