# Supplementary material for: Leishmania guyanensis M4147 as a new LRV1-bearing model parasite: Phosphatidate phosphatase 2-like protein controls cell cycle progression and intracellular lipid content
Source: PLoS Negl Trop Dis. 2022 Jun 24;16(6):e0010510. doi: 10.1371/journal.pntd.0010510 (PMC9232130; doi:10.1371/journal.pntd.0010510)
Supplement: S4 Table — (XLSX) [file pntd.0010510.s008.xlsx]

## Sheet: Peroxins
Lguyanensis_M4147_companion_000249700.1 peroxin 13, putative
Lguyanensis_M4147_companion_000261000.1 peroxin 12, putative
Lguyanensis_M4147_companion_000352000.1 peroxin 14, putative
Lguyanensis_M4147_companion_000440000.1 peroxin-2
Lguyanensis_M4147_companion_000741000.1 Peroxin 19

## Sheet: Acidocalcisomes
Lguyanensis_M4147_companion_000138900.1 acidocalcisomal pyrophosphatase
Lguyanensis_M4147_companion_000008000.1 acidocalcisomal exopolyphosphatase, putative

## Sheet: Enzymes of heme biosynthesis
Lguyanensis_M4147_companion_000070200.1 coproporphyrinogen III oxidase
Lguyanensis_M4147_companion_000070300.1 protoporphyrinogen oxidase-like protein
Lguyanensis_M4147_companion_000232200.1 ferrochelatase-like protein

## Sheet: Mitochondrial proteins
Lguyanensis_M4147_companion_000438900.1 succinyl-CoA synthetase alpha subunit, putative
Lguyanensis_M4147_companion_000439000.1 succinyl-CoA synthetase alpha subunit, putative
Lguyanensis_M4147_companion_000579000.1 succinyl-coa:3-ketoacid-coenzyme a transferase- like protein
Lguyanensis_M4147_companion_000579100.1 succinyl-coa:3-ketoacid-coenzyme a transferase- like protein
Lguyanensis_M4147_companion_000697900.1 succinyl-coA:3-ketoacid-coenzyme A transferase, mitochondrial precursor, putative
Lguyanensis_M4147_companion_000795000.1 succinyl-CoA ligase [GDP-forming] beta-chain, putative
Lguyanensis_M4147_companion_000820400.1 NADH dehydrogenase, putative (alternative)

## Sheet: Complex I subunits
LmjF28.2030	Lguyanensis_M4147_companion_000519200.1
LmjF18.0080	Lguyanensis_M4147_companion_000233000.1
LmjF18.1480	Lguyanensis_M4147_companion_000247000.1
LmjF27.0290	Lguyanensis_M4147_companion_000472900.1
LmjF32.2620	Lguyanensis_M4147_companion_000657700.1
LmjF32.3170	Lguyanensis_M4147_companion_000664000.1
LmjF27.0740	Lguyanensis_M4147_companion_000477600.1
LmjF11.0030	Lguyanensis_M4147_companion_000140900.1
LmjF19.0230	Lguyanensis_M4147_companion_000251300.1
LmjF05.0980	Lguyanensis_M4147_companion_000053900.1

## Sheet: Urea cycle
Lguyanensis_M4147_companion_000205200.1 carbamoyl-phosphate synthase, putative
Lguyanensis_M4147_companion_000035300.1 adenylosuccinate lyase, putative
Lguyanensis_M4147_companion_000162500.1 adenylosuccinate synthetase, putative
Lguyanensis_M4147_companion_000722600.1 arginase, PTS1: -AKL

## Sheet: Fatty acids
Fatty acid oxidation enzymes.
Lguyanensis_M4147_companion_000457900.1 trifunctional enzyme alpha subunit, mitochondrial precursor-like protein
Lguyanensis_M4147_companion_000264200.1 choline/Carnitine o-acyltransferase-like protein
Lguyanensis_M4147_companion_000355500.1 carnitine palmitoyltransferase-like protein
Lguyanensis_M4147_companion_000544100.1 carnitine/choline acetyltransferase, putative
Fatty acid elongases
Lguyanensis_M4147_companion_000055700.1 fatty acid elongase, putative
Lguyanensis_M4147_companion_000175700.1 fatty acid elongase, putative
Lguyanensis_M4147_companion_000175800.1 fatty acid elongase, putative
Lguyanensis_M4147_companion_000175900.1 fatty acid elongase, putative
Lguyanensis_M4147_companion_000176000.1 fatty acid elongase, putative
Lguyanensis_M4147_companion_000176100.1 fatty acid elongase, putative
Lguyanensis_M4147_companion_000176200.1 fatty acid elongase, putative
Lguyanensis_M4147_companion_000176300.1 fatty acid elongase, putative
Lguyanensis_M4147_companion_000176400.1 fatty acid elongase, putative
Lguyanensis_M4147_companion_000176500.1 fatty acid elongase, putative

## Sheet: Sterol synthesis 
Lguyanensis_M4147_companion_000063500.1 lanosterol synthase, putative
Lguyanensis_M4147_companion_000128800.1 lanosterol 14-alpha-demethylase, putative
Lguyanensis_M4147_companion_000385900.1 lathosterol oxidase-like protein
Lguyanensis_M4147_companion_000551800.1 C-8 sterol isomerase-like protein
Lguyanensis_M4147_companion_000603000.1 C-5 sterol desaturase, putative
Lguyanensis_M4147_companion_000654600.1 C-14 sterol reductase, putative
Lguyanensis_M4147_companion_000679900.1 sterol C-24 reductase, putative
Lguyanensis_M4147_companion_000788600.1 sterol 24-c-methyltransferase, putative
Lguyanensis_M4147_companion_000790100.1 C-4 sterol methyl oxidase, putative

## Sheet: Ether-lipids
Lguyanensis_M4147_companion_000560800.1 alkyldihydroxyacetonephosphate synthase, -SHL
Lguyanensis_M4147_companion_000650500.1 1-acyl-sn-glycerol-3-phosphateacyltransferase-like protein
Lguyanensis_M4147_companion_000278000.1 dihydroxyacetone phosphateacyltransferase-like protein, -SHM

## Sheet: Pyrimidine biosynthesis
Lguyanensis_M4147_companion_000204900.1 orotidine-5-phosphate decarboxylase/orotate phosphoribosyltransferase, putative, PTS1: -SKL
